# Supplementary material for: Acute Exposure to Aerosolized Nanoplastics Modulates Redox-Linked Immune Responses in Human Airway Epithelium
Source: Antioxidants (Basel). 2025 Mar 31;14(4):424. doi: 10.3390/antiox14040424 (PMC12024294; doi:10.3390/antiox14040424)
Supplement: Supplementary file 1 [file antioxidants-14-00424-s001.zip]

Archive with 1 entries (1 files):
- antioxidants-3482170-supplementary.pdf
